# Supplementary material for: Protein Fractionation of Green Leaves as an Underutilized Food Source—Protein Yield and the Effect of Process Parameters
Source: Foods. 2021 Oct 21;10(11):2533. doi: 10.3390/foods10112533 (PMC8622718; doi:10.3390/foods10112533)
Supplement: Supplementary file 1 [file foods-10-02533-s001.zip]

Archive with 1 entries (1 files):
- foods-1406635-supplementary.pdf
